# Supplementary material for: Ecological Preferences and Diversity of Essential Oil Composition in Endangered Wild-Growing Populations of Sideritis sipylea Boiss. (Lamiaceae) of the East Aegean Islands (Greece): Evidencing Antioxidant Potential, Antimicrobial and Cytotoxic Activities
Source: Plants (Basel). 2023 Feb 13;12(4):836. doi: 10.3390/plants12040836 (PMC9965138; doi:10.3390/plants12040836)
Supplement: Supplementary file 1 [file plants-12-00836-s001.zip]

Archive with 1 entries (1 files):
- plants-2143811-supplementary.xlsx
