# Supplementary material for: Ecological Preferences and Diversity of Essential Oil Composition in Endangered Wild-Growing Populations of Sideritis sipylea Boiss. (Lamiaceae) of the East Aegean Islands (Greece): Evidencing Antioxidant Potential, Antimicrobial and Cytotoxic Activities
Source: Plants (Basel). 2023 Feb 13;12(4):836. doi: 10.3390/plants12040836 (PMC9965138; doi:10.3390/plants12040836)
Supplement: Supplementary file 1 [file plants-12-00836-s001.zip › plants-2143811-supplementary.xlsx]

## Sheet: S1 Legend
Table S1: SPSS-derived results the statistically significant factors (p<0.05) of the independent samples t-test performed for the habitat comparison of Lesvos and Samos islands (Greece).

## Sheet: S1
Independent Samples t-Test
		t	df	Sig. (2-tailed)	Mean Difference	Std. Error Dif.	95% Confidence Interval of the Difference
							Lower	Upper
Precipitation of the Wettest Month	Equal variances assumed	9.5	2	0.0108995	19	2	10.3947	27.6053
	Equal variances not assumed				19
Prrecipitation Seasonality	Equal variances assumed	8.23323	2	0.0144337	11.2576	1.36734	5.37442	17.1408
	Equal variances not assumed				11.2576
Precipitation of the Wettest Quarter	Equal variances assumed	9.32974	2	0.0112942	59.3333	6.35959	31.9702	86.6965
	Equal variances not assumed				59.3333
Precipitaion of theColdest Quarter	Equal variances assumed	9.32974	2	0.0112942	59.3333	6.35959	31.9702	86.6965
	Equal variances not assumed				59.3333
Precipitation in January	Equal variances assumed	14.5516	2	0.00468936	25.6667	1.76383	18.0775	33.2558
	Equal variances not assumed				25.6667
Precipitation in February	Equal variances assumed	5.04715	2	0.0370862	14.6667	2.90593	2.16345	27.1699
	Equal variances not assumed				14.6667
Precipitation in March	Equal variances assumed	17.5	2	0.0032494	11.6667	0.666667	8.79823	14.5351
	Equal variances not assumed				11.6667
Precipitation in July	Equal variances assumed	-6.5	2	0.0228602	-4.33333	0.666667	-7.20177	-1.4649
	Equal variances not assumed				-4.33333
Precipitation in October	Equal variances assumed	8.5	2	0.0135599	5.66667	0.666667	2.79823	8.5351
	Equal variances not assumed				5.66667
Precipitation in December	Equal variances assumed	9.5	2	0.0108995	19	2	10.3947	27.6053
	Equal variances not assumed						19

## Sheet: S2 Legend
Table S2: R-derived environmental values for each one of the factors studied in Samos (mean for the three available locations) and Lesvos islands (single location) confirming the t-test analysis. Precipitation is measured in mm and Temperature in◦C.

## Sheet: S2
Climate Data Values
	Mean for Samos	Mean for Lesvos
[BIO1] Annual Mean Temperature	14.2042	12.6417
[BIO2] Mean Diurnal Range	7.84722	8.1
[BIO3] Isothermality	31.5559	31.7647
[BIO4] Temperature Seasonality	651.561	661.808
[BIO5] Max Temperature of Warmest Month	28.2333	26.8
[BIO6] Min Temperature of Coldest Month	3.36667	1.3
[BIO7] Temperature Annual Range	24.8667	25.5
[BIO8] Mean Temperature of Wettest Quarter	6.87222	5.08333
[BIO9] Mean Temperature of Driest Quarter	22.5444	20.9833
[BIO10] Mean Temperature of Warmest Quarter	22.5444	20.9833
[BIO11] Mean Temperature of Coldest Quarter	6.87222	5.08333
[BIO12] Annual Precipitation	758	710
[BIO13] Precipitation of Wettest Month	152	133
[BIO14] Precipitation of Driest Month	5	9
[BIO15] Precipitation Seasonality	83.0565	71.7989
[BIO16] Precipitation of Wettest Quarter	408.333	349
[BIO17] Precipitation of Driest Quarter	22	37
[BIO18] Precipitation of Warmest Quarter	22	37
[BIO19] Precipitation of Coldest Quarter	408.333	349
Precipitation in January	142.667	117
Precipitation in February	113.667	99
Precipitation in March	90.6667	79
Precipitation in April	51.3333	56
Precipitation in May	31	39
Precipitation in June	11.3333	18
Precipitation in July	5.66667	10
Precipitation in August	5	9
Precipitation in September	16	19
Precipitation in October	48.6667	43
Precipitaion in November	90	88
Precipitation in December	152	133
Average Teperature in January	6.3	4.4
Average Teperature in February	6.4	4.6
Average Teperature in March	8.13333	6.4
Average Teperature in April	11.7667	10.5
Average Teperature in May	16.0667	14.9
Average Teperature in June	20.8333	19.4
Average Teperature in July	23.5333	21.8
Average Teperature in August	23.3667	21.7
Average Teperature in September	19.8667	18.5
Average Teperature in October	15.5333	13.9
Average Teperature in November	10.9333	9.3
Average Teperature in December	7.86667	6.2
Highest Teperature in January	9.23333	7.5
Highest Teperature in February	9.53333	7.8
Highest Teperature in March	11.6	10.1
Highest Teperature in April	15.7333	14.7
Highest Teperature in May	20.5667	19.5
Highest Teperature in June	25.7667	24.4
Highest Teperature in July	28.2333	26.8
Highest Teperature in August	27.9667	26.6
Highest Teperature in September	24.4	23.2
Highest Teperature in October	19.3667	17.9
Highest Teperature in November	14.3333	12.6
Highest Teperature in December	10.8	9.2
Lowest Teperature in January	3.36667	1.3
Lowest Teperature in February	3.36667	1.5
Lowest Teperature in March	4.6	2.7
Lowest Teperature in April	7.8	6.4
Lowest Teperature in May	11.5333	10.2
Lowest Teperature in June	15.8667	14.3
Lowest Teperature in July	18.7333	16.9
Lowest Teperature in August	18.7	16.9
Lowest Teperature in September	15.3333	13.8
Lowest Teperature in October	11.6	10
Lowest Teperature in November	7.53333	5.9
Lowest Teperature in December	4.93333	3.2
